# Supplementary material for: Synthesis, Structures and Corrosion Inhibition Properties of 4-Nitrophenylacetato-Rare-Earth(III) 1D Coordination Polymers
Source: Molecules. 2025 Oct 1;30(19):3940. doi: 10.3390/molecules30193940 (PMC12526171; doi:10.3390/molecules30193940)
Supplement: Supplementary file 1 [file molecules-30-03940-s001.zip]

Archive with 1 entries (1 files):
- molecules-3879970-supplementary.pdf
